# Supplementary material for: RNA targeting unleashes indiscriminate nuclease activity of CRISPR–Cas12a2
Source: Nature. 2023 Jan 4;613(7944):582–7. doi: 10.1038/s41586-022-05560-w (PMC9849127; doi:10.1038/s41586-022-05560-w)
Supplement: Supplementary file 5 — Source Data Fig. 3 and Source Data Extended Data Figs. 4, 8 and 10 [file 41586_2022_5560_MOESM5_ESM.xlsx]

## Sheet: Fig3I
	Transformation Fold Reduction (-Log(Tcfu)/NTcfu))
	WT	E1063A	R1180A	D1184A	Y465A	Y1080A	Y465A, Y1080A	Y1069A	F1092A	Y1069A, F1092A	ΔPI
Rep1	1.78915	0.76024		2.19189	0.234686	1.05673	0.070581	-0.72859	-0.26885	-0.0202	0.0088941
Rep2	1.88606	1.07255	0.51491	1.50116	-0.02687	0.423602	0.036871	0.657577	0.859381	-0.52288	-0.80477
Rep3	1.82807	0.143907	0.345234	1.87506	0.490086	-0.28631	0.531479	0.367977	0.024824	-0.14133	0.30103

## Sheet: Ext Data Fig 4F
Cas12a2 mutants circular dichroism
	Wavelength (nm)	F1092A	Y465A	Y1069A	Y1080A	ΔPI
	260	0	0	0	0	0
	259	-28160.6	-31753.2	30446.7	-24227.5	15513.8
	258	-24583.9	-15656.2	4970.23	-38340.8	39000.7
	257	-3625.83	-38967.9	24030.8	-79690.5	20202.7
	256	-1198.44	-43546.2	18428.2	-96009.4	2119.45
	255	-48156.1	-42104.7	16252.4	-95102.7	-3913.48
	254	-41052.1	-47825	16373.2	-53046.9	13464.7
	253	-2954.03	-73886.7	-14201.9	-55754.7	6093.72
	252	12313	-128578	11729.4	-60913.1	-2795.74
	251	-21364.4	-140030	-16307	-76081.1	-22020.7
	250	-91766.7	-154645	-78496.8	-94380.8	-56343.2
	249	-140910	-185889	-124016	-104549	-83339.6
	248	-163645	-206257	-198642	-138782	-129015
	247	-190311	-272793	-240245	-193486	-225859
	246	-276964	-367932	-302783	-276936	-321727
	245	-378975	-482562	-389693	-374090	-460070
	244	-508527	-603927	-525004	-491932	-645749
	243	-681443	-767576	-687400	-628009	-870552
	242	-883446	-970520	-927962	-793044	-1164505
	241	-1155448	-1239773	-1212310	-1000991	-1520552
	240	-1445848	-1514913	-1522990	-1265219	-1934960
	239	-1830787	-1861293	-1921084	-1561200	-2453986
	238	-2223303	-2242026	-2384167	-1891654	-3077988
	237	-2696264	-2710625	-2911981	-2268599	-3718131
	236	-3234532	-3240121	-3431010	-2737280	-4471302
	235	-3844560	-3786617	-4108154	-3280717	-5336676
	234	-4557595	-4447731	-4797630	-3833256	-6297565
	233	-5353097	-5159115	-5616197	-4487114	-7370845
	232	-6001196	-5806617	-6243438	-4985118	-8492145
	231	-6845119	-6593226	-7110819	-5701256	-9491375
	230	-7692234	-7325460	-7988725	-6366832	-11000000
	229	-8498676	-8067777	-8859748	-7062950	-12000000
	228	-9272649	-8777937	-9691243	-7664196	-13000000
	227	-9947115	-9418777	-10000000	-8236506	-14000000
	226	-11000000	-9991449	-11000000	-8655762	-15000000
	225	-11000000	-10000000	-12000000	-9082534	-16000000
	224	-12000000	-11000000	-12000000	-9431550	-16000000
	223	-12000000	-11000000	-12000000	-9731233	-17000000
	222	-12000000	-11000000	-13000000	-9918553	-17000000
	221	-12000000	-12000000	-13000000	-10000000	-17000000
	220	-12000000	-12000000	-13000000	-10000000	-17000000
	219	-12000000	-12000000	-13000000	-10000000	-17000000
	218	-12000000	-12000000	-13000000	-10000000	-17000000
	217	-12000000	-12000000	-13000000	-10000000	-17000000
	216	-12000000	-12000000	-13000000	-10000000	-17000000
	215	-12000000	-12000000	-13000000	-9996958	-17000000
	214	-12000000	-12000000	-13000000	-9992483	-17000000
	213	-12000000	-12000000	-13000000	-10000000	-17000000
	212	-13000000	-12000000	-13000000	-10000000	-18000000
	211	-13000000	-12000000	-13000000	-10000000	-18000000
	210	-13000000	-12000000	-13000000	-10000000	-19000000
	209	-13000000	-12000000	-13000000	-11000000	-19000000
	208	-13000000	-12000000	-13000000	-10000000	-19000000
	207	-12000000	-11000000	-12000000	-9678656	-18000000
	206	-11000000	-10000000	-10000000	-8529766	-16000000
	205	-8985872	-8206237	-8366056	-6924417	-14000000
	204	-6513391	-6013424	-5796468	-5223101	-10000000
	203	-3687304	-3298656	-2651394	-2870449	-6488943
	202	-256961	-372708	983238	-25897.8	-1700362
	201	3564782	2952741	5207986	3233391	2543190
	200	7721814	6684033	9954908	6509275	4925627
	199	10913360	10175487	13513923	9523499	4820039
	198	12944191	12546227	15972035	11894182	4430782
	197	10849195	10913626	14129572	11967668	2420449
	196	7855648	7154364	10720540	8265730	1313606
	195	3047919	3145561	4841270	4033743	1945396
	194	1802507	1652332	2553681	1484968	1058546
	193	927640	1263143	411695	-77523.8	978316
	192	1079079	1674349	875750	-1091972	951978
	191	1128321	723136	-206205	-433638	1271431
	190	970571	366709	-1500815	450130	704799

## Sheet: Ext Data Fig 8a
Supercoiled plasmid cleavage
		Fraction cleaved
	Time (min)	WT Cas12a2			Cas12a2 Y465A			Cas12a2 Y1069A			Cas12a2 Y1080A			Cas12a2 F1092A
	0	0	0	0	0	0	0	0	0	0	0	0	0	0	0	0
	1	0.823064	0.270798	0.515946	0.102398	0.583502	0.30189	0.433746	-0.17594	0.482389	-0.12429	-0.58224	0.215919	0.045336	0.15779	0.01648
	2	0.728336	0.359783	0.712599	0.052099	0.304364	0.057095	-0.06835	0.107803	0.017354	-0.05808	-0.45327	0.219143	-0.00276	-0.11023	-0.17968
	5	0.932219	0.690415	0.673988	0.098236	-0.24128	0.054867	-0.1626	0.022546	-0.03542	-0.1229	-0.19567	0.179848	0.03	0.133436	0.042851
	10	0.887285	0.835236	0.907079	0.114267	-0.02137	0.065517	-0.12759	-0.06228	-0.07851	-0.27239	-0.12804	0.196927	0.023282	-0.07159	0.035513
	20	0.874968	0.842673	0.991385	0.223181	0.025568	0.089029	-0.1402	-0.0178	-0.0752	-0.21613	-0.09636	0.240276	0.034244	0.046447	-0.01363
	30	0.958185	0.788739	0.964669	0.235591	0.057778	0.182645	-0.13505		-0.09262	-0.15157	-0.30351	0.306481	-0.02427	-0.03136	-0.02226
	45	1.01331	0.729261	0.894229	0.316099	0.060592	0.221782	0.137934	-0.16177	-0.01996	-0.07195	-0.16862	0.228029	-0.24135	-0.09555	-0.02692
	60	1.03015	0.712257	0.857398	0.4143	0.123493	0.261452	-0.00097	-0.13366	0.339826	-0.50689	-0.26186	0.220458	-0.37541	0.159628	-0.09548

## Sheet: Ext Data Fig 10
	ssRNA cleavage	Raw intensityof cleaved product								ssDNA cleavage	Raw intensity of cleaved product
	Time (min)	0h pre-incubation			2h preincubation					Time (min)	0h pre-incubation			2h preincubation
	0	464	421	558	597	671	669			0	450	513	554	685	986	1042
	1	795	815	1062	1362	1355	1427			1	790	966	1053	1450	2007	2033
	2	1176	1215	1616	1964	1876	2137			2	1190	1456	1564	2150	2938	2937
	3	1574	1680	2081	2386	2407	2817			3	1604	1942	2079	2801	3633	3748
	4	1998	2139	2619	2796	2767	3413			4	1970	2445	2676	3400	4386	4410
	5	2353	2537	3065	3157	3103	3903			5	2443	2978	3212	3917	4939	5097
	6	2718	2905	3445	3473	3369	4313			6	2821	3513	3758	4460	5428	5588
	7	3032	3232	3737	3805	3666	4658			7	3255	4050	4251	4902	5891	6049
	8	3339	3483	3989	4116	3917	4949			8	3716	4584	4785	5372	6205	6516
	9	3633	3736	4239	4319	4167	5153			9	4073	4988	5256	5841	6575	6931
	10	3912	3986	4427	4537	4358	5383			10	4464	5473	5696	6184	6839	7261
	11	4127	4152	4607	4780	4579	5542			11	4881	5901	6135	6576	7074	7542
	12	4365	4364	4812	4971	4796	5751			12	5305	6356	6562	6854	7323	7822
	13	4541	4521	4922	5109	4939	5878			13	5668	6754	7079	7198	7513	7993
	14	4766	4701	5098	5199	5090	6075			14	6094	7196	7262	7505	7657	8172
	15	4948	4958	5221	5358	5200	6315			15	6509	7536	7578	7669	7823	8378
	16	5116	5022	5393	5490	5292	6545			16	6876	7811	7884	7894	8032	8543
	17	5233	5261	5561	5649	5417	6842			17	7288	8210	8167	8030	8225	8801
	18	5419	5327	5685	5860	5451	6898			18	7607	8525	8438	8292	8543	9046
	19	5565	5530	5789	6124	5599	7005			19	7975	8757	8635	8444	8829	9360
	20	5704	5622	5932	6489	5672	6989			20	8263	9033	8918	8645	9202	9682
	21	5897	5805	6033	6861	5956	6995			21	8630	9286	9115	8917	9717	10116
	22	6050	5894	6121	7258	6221	7003			22	8950	9487	9311	9182	10227	10526
	23	6151	5970	6266	7513	6578	7002			23	9300	9698	9534	9591	10517	10997
	24	6265	6064	6353	7655	6913	7006			24	9622	9842	9722	10123	10752	11457
	25	6415	6105	6429	7721	7332	7031			25	9917	10075	9887	10803	10800	11741
	26	6521	6154	6538	7679	7585	7067			26	10144	10239	10046	11240	10914	11847
	27	6746	6306	6639	7700	7718	7101			27	10375	10511	10252	11540	11009	11990
	28	6894	6426	6737	7638	7754	7106			28	10588	10798	10415	11721	11059	12068
	29	7119	6568	6912	7641	7797	7120			29	10869	11154	10735	11850	11091	12109
	30	7403	6801	7086	7611	7832	7132			30	11083	11562	11034	11982	11234	12111
	31	7608	6957	7347	7628	7878	7214			31	11307	11959	11448	12100	11212	12152
	32	7880	7214	7650	7581	7808	7131			32	11536	12367	11924	12185	11255	12177
	33	8162	7467	8003	7596	7807	7184			33	11796	12772	12391	12340	11380	12289
	34	8534	7811	8253	7638	7877	7165			34	12073	13124	12751	12330	11433	12294
	35	8893	7976	8402	7590	7836	7220			35	12456	13301	13121	12488	11473	12234
	36	9167	8080	8430	7621	7836	7276			36	12781	13519	13340	12600	11534	12390
	37	9211	8214	8455	7581	7864	7267			37	13218	13605	13504	12648	11564	12411
	38	9178	8190	8423	7589	7858	7241			38	13482	13717	13556	12688	11633	12483
	39	9148	8190	8445	7611	7846	7335			39	13821	13814	13727	12762	11744	12511
	40	9151	8207	8377	7547	7884	7331			40	14209	13863	13819	12873	11744	12533
	41	9067	8202	8290	7575	7912	7336			41	14393	13978	13817	12889	11786	12575
	42	9031	8171	8276	7573	7882	7366			42	14699	14045	13871	12912	11870	12604
	43	8995	8103	8319	7569	7922	7397			43	14872	14003	13877	12983	11925	12695
	44	8964	8054	8222	7545	7881	7378			44	15188	14035	13847	13047	11924	12697
	45	8880	7998	8260	7588	7946	7428			45	15345	14073	13864	13052	11915	12736
	46	8901	7960	8224	7579	7949	7454			46	15560	14032	13855	13063	12037	12707
	47	8871	7932	8183	7583	7891	7468			47	15821	14163	13925	13072	12118	12835
	48	8854	7910	8177	7588	7920	7477			48	15981	14159	13890	13189	12100	12818
	49	8786	7978	8157	7562	7951	7493			49	16238	14100	13824	13230	12107	12882
	50	8780	7937	8154	7614	7938	7493			50	16453	14154	13894	13194	12223	12923
	51	8815	7871	8157	7621	8029	7543			51	16633	14123	13874	13259	12304	12942
	52	8748	7916	8129	7628	8004	7587			52	16851	14143	13927	13283	12212	12906
	53	8756	7850	8158	7605	8021	7610			53	16881	14198	13842	13359	12348	12980
	54	8679	7842	8173	7644	8007	7600			54	17126	14175	13841	13370	12331	13081
	55	8762	7809	8128	7617	8017	7631			55	17201	14224	13865	13421	12339	13056
	56	8728	7817	8104	7638	8011	7627			56	17397	14179	13793	13510	12441	13102
	57	8718	7801	8073	7600	8070	7652			57	17607	14169	13859	13511	12418	13153
	58	8700	7827	8147	7659	8099	7631			58	17705	14229	13933	13518	12478	13175
	59	8725	7834	8153	7687	8083	7672			59	17684	14207	13931	13618	12545	13181
	60	8719	7891	8118	7663	8114	7702			60	17909	14266	13932	13681	12573	13246
